# Supplementary material for: Quantification of resting myocardial blood flow velocity in normal humans using real-time contrast echocardiography. A feasibility study
Source: Cardiovasc Ultrasound. 2005 Jun 16;3:16. doi: 10.1186/1476-7120-3-16 (PMC1184091; doi:10.1186/1476-7120-3-16)
Supplement: Additional file 1 — Movie demonstrating a real-time destruction-replenishment loop of the LV apical long-axis view [file 1476-7120-3-16-S1.zip]

Archive with 1 entries (1 files):
- replenishment.mce1.avi
